# Supplementary material for: Antimicrobial resistance among bacteria isolated from urinary tract infections in females in Namibia, 2016–2017
Source: Antimicrob Resist Infect Control. 2022 Feb 12;11:33. doi: 10.1186/s13756-022-01066-2 (PMC8840701; doi:10.1186/s13756-022-01066-2)
Supplement: Supplementary file 1 — Additional file 1. Patient age distribution by cultured pathogen and year. [file 13756_2022_1066_MOESM1_ESM.xlsx]

## Sheet: Supplementary 1
	Patient age distribution by cultured pathogen and year
		Escherichia coli		Klebsiella pneumoniae		Proteus mirabilis
	Year	2016	2017	2016	2017	2016	2017
	Median Age [IQR]	31 [23-47]	31 [23-45]	28 [18-45]	30.5 [20-46]	32 [22-49]	31.5 [23-52]
	Age Categories	n (%)	n (%)	n (%)	n (%)	n (%)	n (%)
	0-4	218 (8.2)	196 (6.7)	66 (16.9)	62 (13.1)	22 (6.1)	29 (7.5)
	5-14	87 (3.3)	122 (4.2)	14 (3.6)	15 (3.2)	7 (2.0)	6 (1.6)
	15-24	442 (16.6)	510 (17.5)	75 (19.2)	81 (17.2)	69 (19.2)	76 (19.7)
	25-34	645 (24.3)	712 (24.5)	70 (18.0)	99 (21.0)	79 (22.0)	92 (23.9)
	35-44	323 (12.2)	414 (14.2)	43 (11.0)	57 (12.1)	54 (15.0)	36 (9.4)
	45-59	329 (12.4)	334 (11.5)	46 (11.8)	52 (11.0)	39 (10.9)	51 (13.3)
	60+	317 (11.9)	348 (12.0)	46 (11.8)	60 (12.7)	50 (13.9)	66 (17.1)
	NA1	298 (11.2)	273 (9.4)	30 (7.7)	46 (9.8)	39 (10.9)	29 (7.5)
	Total	2659 (100)	2909 (100)	390 (100)	472 (100)	359 (100)	385 (100)
	1NA-missing age
	2IQR: Interquartile Range
